# Supplementary material for: The Role of Lipids in Allosteric Modulation of Dopamine D2 Receptor—In Silico Study
Source: Molecules. 2022 Feb 16;27(4):1335. doi: 10.3390/molecules27041335 (PMC8874991; doi:10.3390/molecules27041335)
Supplement: Supplementary file 1 [file molecules-27-01335-s001.zip]

Archive with 1 entries (1 files):
- molecules-1555420-SI.pdf
